# Supplementary material for: Bik promotes proteasomal degradation to control low-grade inflammation
Source: J Clin Invest. 2023 Dec 19;134(4):e170594. doi: 10.1172/JCI170594 (PMC10866658; doi:10.1172/JCI170594)
Supplement: Supporting data values [file jci-134-170594-s224.xlsx]

## Sheet: Fig 1A Male Female IL6 KC RNA
		IL-6						KC
	Male		Female				Male		Female
	bik+/+	bik-/-	bik+/+	bik-/-			bik+/+	bik-/-	bik+/+	bik-/-
	2.18582	1.23227	0.542793	4.5478			1.58507	0.990494	1.04044	1.49768
	1.04288	0.97274	0.990157	2.89612			1.15568	0.929074	1.0113	1.46159
	0.958881	1.41278	0.671809	1.87892			0.865291	0.636745	0.706597	1.51246

## Sheet: Fig 1B-WT Bik KO IL1a
	IL-1a				MIP-1
	bik+/+	bik-/-			bik+/+	bik-/-
	3.33916	4.80775			3.42665	6.8505
	3.71316	4.44084			4.69644	12.4706
	4.0625	7.11123			3.21359	3.88247
	4.4489	5.91173			3.25796	9.85218
	3.20784	6.57065			2.83925	6.67116
	3.61606	5.16594
	3.48528	3.78989
	2.99069	6.84092
	3.42861	5.85845

## Sheet: Fig 1C VEGF
		VEGF
		bik+/+	bik-/-
		37.588	21.8724
		46.0629	15.2327
		47.3944	41.0532
		35.5565	26.7841
			21.9297

## Sheet: Fig 1D 
				Mean Alveolar Volume
				Female		Male
				bik+/+	bik-/-	bik+/+	bik-/-
				69.0987	41.6546	73.8466	39.4322
				31.188	83.7392	42.2005	32.8593
				42.6498	61.0187	36.6255	57.8001
				75.1767	55.8269	16.1904	89.3117
				69.0987	135.358	69.5519	71.2205
				74.3558	102.037	67.59	67.5385
				39.3195	143.798	56.6214	75.4237
				51.3242	65.4783	33.9789
				40.0121		15.7513
				43.9441		18.7173
				39.7226		18.4693
						25.9662
						27.5735
						22.7674
						20.5297
						16.0241
						22.5548

## Sheet: Fig 1E WT bik KO 4wk old emph
		Mean Cord Length uM
	4 weeks old
	bik+/+	bik-/-
	10.64	17.58
	11.06	14.16
	10.35	19.41
	11.05	25.44
	10.16	16.54
	10.57	20.97
	10.38	16.11
		15.69
		15.54
		14.41

## Sheet: Fig 1F-TetoBik-+25 wk AV 
	Mean Cord Length in uM
		25 Wks Dox
		TetoBik-	TetoBik+
		35.3249	21.8364
		30.6109	22.3465
		27.79	23.0439
		25.3246	25.9489
		24.3471	21.2721
		22.768	24.0046
		25.849	23.4362
		27.9242	23.5127
		25.7534	26.4605
		24.4083	23.8227
		28.8514
		23.6131
		23.5513

## Sheet: Fig1G-IL-1a IL-6 CXCL1 mRNA
		IL-1α						IL-33					CXCl1					IL-6					GM-CSF
	bik+/+ 6h	bik-/- 6h	bik+/+ 24h	bik-/- 24h			bik+/+ 6h	bik-/- 6h	bik+/+ 24h	bik-/- 24h		bik+/+ 6h	bik-/- 6h	bik+/+ 24h	bik-/- 24h		bik+/+ 6h	bik-/- 6h	bik+/+ 24h	bik-/- 24h		bik+/+ 6h	bik-/- 6h	bik+/+ 24h	bik-/- 24h
	1.08298	10.435	1.03809	5.56328			0.992157	2.10126	0.529392	0.514903		1.11738	8.02575	0.671768	7.62469		0.881476	1.35351	0.827279	2.7823		0.624385	4.43275	2.98359	12.2409
	0.993913	12.1232	1.54196	6.50715			0.946379	2.11909	0.73923	0.745081		0.926699	8.87471	0.7904	7.69551		1.20063	1.75575	0.709577	2.86529		1.03117	4.67067	2.44823	17.0744
	0.929037	13.5443	1.23175	6.90109			1.06501	2.22899	0.541072	0.633916		0.965738	10.7529	0.753844	8.45403		0.944884	1.69865	0.817902	2.35577		1.55317	5.18076	1.49782	14.2996

## Sheet: Fig 1H Luminex IL-1a, IL6, KC
		IL-1a					IL-6					KC (CXCL1)
	Male		Female			Male		Female			Male		Female
	bik++	bik-/-	bik+/+	bik-/-		bik+/+	bik-/-	bik+/+	bik-/-		bik+/+	bik-/-	bik+/+	bik-/-
	2006	14.59	11.44	21.48		0	1.28	0	1.28		2692	6971	4541	10259
	5.51	5.51	10.27	27.7		0	0	0	1.72		2826	5275	4300	12386
	0	9.09	6.7	22.54		0	0.72	0	1.42		2935	5068	2964	11137

## Sheet: Suppl 1A
		Mean Alveolar Volume
		Female		Male
		bik+/+	bik-/-	bik+/+	bik-/-
		21.6842		21.8723	24.3107
		19.6719	137.637	36.5426	28.9852
		90.9281	38.7116	29.1858	23.3949
		28.1647	12.6841	24.2599	25.3406
		47.6023	210.433	21.2489	40.2512
		42.9103	103.763	21.2344	38.8157
		27.9508	123.782	29.0006	19.3166
		45.0979	90.979	23.5136	24.7686
		69.155	164.6	19.1917	10.1407
		93.6387	119.263	50.2615	19.8242
		91.729		21.896	20.3574
		16.6932		17.8227	36.1864
		53.1483		31.6798	21.896
		23.7073		25.4133	46.3895
				49.5637	86.2406
				22.6233	58.8501
				17.8167	25.6034
				15.0832	14.5965
				26.2885	11.0152
				23.7073	11.7382
				59.6051	18.6886
					70.3422
					74.7386

## Sheet: Suppl 1B-TetoBik- + Bik mRNA
	Fold Change (Bik mRNA)
	TetoBik-	TetoBik+
	1.23433	13.2503
	0.571948	23.1508
	2.43676	50.1551
	0.511398	2.67126
	1.91717	26.5478
	1.43639	29.2122
	0.665058	6.2481
	1.88235	6.27334
	0.329721	39.4202

[truncated: 52 more sheets: Suppl 1C, Suppl 1D, Fig 2A Lymphoblastoid Bik mRNA, Fig 2B NHBE AA GG Bik mRNA, Fig 2C NHBE IFNg AA GG Bik mRNA, Fig 2D p750A-G Bik Luc, Fig 2E p750A-G IFN Bik luci, Fig 2G densitometry, Fig 2I, Fig 2J Plasma AA GG IL-9..., Suppl 2B Afr Eur Asia AA GG, Suppl 2C Former Current Smokers, Suppl 2E pPRO lucif activit, Suppl 2H NHBE AA GG TNF IL-6-8, Fig 3A, Fig 3B, Fig 3C, Fig 3D, Fig 3E, Fig 3F …]
